# Supplementary material for: Episome partitioning and symmetric cell divisions: Quantifying the role of random events in the persistence of HPV infections
Source: PLoS Comput Biol. 2021 Sep 7;17(9):e1009352. doi: 10.1371/journal.pcbi.1009352 (PMC8448377; doi:10.1371/journal.pcbi.1009352)
Supplement: S1 Text — (ZIP) [file pcbi.1009352.s007.zip]

Archive with 3 entries (3 files):
- S1_Text.pdf
- main_ref.aux
- S1_text.tex
