# Supplementary material for: Episome partitioning and symmetric cell divisions: Quantifying the role of random events in the persistence of HPV infections
Source: PLoS Comput Biol. 2021 Sep 7;17(9):e1009352. doi: 10.1371/journal.pcbi.1009352 (PMC8448377; doi:10.1371/journal.pcbi.1009352)
Supplement: S1 Text — (ZIP) [file pcbi.1009352.s007.zip › main_ref.aux]

\relax 
\providecommand\hyper@newdestlabel[2]{}
\providecommand\HyperFirstAtBeginDocument{\AtBeginDocument}
\HyperFirstAtBeginDocument{\ifx\hyper@anchor\@undefined
\global\let\oldcontentsline\contentsline
\gdef\contentsline#1#2#3#4{\oldcontentsline{#1}{#2}{#3}}
\global\let\oldnewlabel\newlabel
\gdef\newlabel#1#2{\newlabelxx{#1}#2}
\gdef\newlabelxx#1#2#3#4#5#6{\oldnewlabel{#1}{{#2}{#3}}}
\AtEndDocument{\ifx\hyper@anchor\@undefined
\let\contentsline\oldcontentsline
\let\newlabel\oldnewlabel
\fi}
\fi}
\global\let\hyper@last\relax 
\gdef\HyperFirstAtBeginDocument#1{#1}
\providecommand\HyField@AuxAddToFields[1]{}
\providecommand\HyField@AuxAddToCoFields[2]{}
\bibstyle{plos2015}
\providecommand\babel@aux[2]{}
\@nameuse{bbl@beforestart}
\catcode `:\active 
\catcode `;\active 
\catcode `!\active 
\catcode `?\active 
\citation{Plummer2016}
\citation{Martel2017}
\citation{Schiffman2013}
\babel@aux{english}{}
\citation{Chesson2014}
\citation{Schiffman2011}
\citation{Insinga2007}
\citation{VanHede2015}
\citation{Scott2001}
\citation{Carter1995}
\citation{Stanley2008}
\citation{Stanley2008}
\citation{Farhat2009}
\citation{Moody2017}
\citation{Doupe2012,Roshan2016}
\citation{Clayton2007,Doupe2012}
\citation{Doorbar2006}
\citation{Ryser2015}
\citation{Doorbar2012}
\citation{Chiu2018}
\citation{Ryser2017}
\citation{Murall2014,Murall2015}
\citation{Ryser2015}
\citation{Ryser2015}
\citation{Rautava2012,Stanley2012}
\citation{Averette1970,Stanley2006,Stanley2010}
\citation{Moody2017}
\citation{Harris1948,Athreya1972}
\citation{Doorbar2006}
\citation{Moody2017}
\newlabel{main:method}{{}{3}{Methods}{section*.4}{}}
\newlabel{main:intra_cell_dyn}{{}{3}{Intracellular dynamics: viral distribution during cell division}{section*.5}{}}
\citation{Stanley2012}
\citation{Ryser2015}
\citation{Averette1970}
\citation{Clayton2007}
\newlabel{eq:branching_general}{{2}{4}{Intra-host episome dynamics}{equation.0.2}{}}
\citation{McPhillips2005}
\citation{Averette1970,Clayton2007}
\citation{Averette1970,Clayton2007}
\citation{Doorbar2006,Moody2017}
\citation{Averette1970}
\citation{Agresti-Coull1998}
\@writefile{lot}{\contentsline {table}{\numberline {1}{\ignorespaces \textbf  {Parameters notation and description along with their biologically estimated ranges.} The parameters $p, \lambda , C$ and $N_0$ govern the intracellular process, the three others are involved in the inter-cellular approach. Another parameter (not numerical) can be added to the list: the type of intracellular amplification (Dirac or Poisson distributed) as the two types slightly differ in their construction. Extensive analysis of the impact of each distribution on the probability of extinction has been conducted in \nameref  {S1_Text}.\relax }}{5}{table.caption.8}\protected@file@percent }
\providecommand*\caption@xref[2]{\@setref\relax\@undefined{#1}}
\newlabel{tab:Notation}{{1}{5}{\textbf {Parameters notation and description along with their biologically estimated ranges.} The parameters $p, \lambda , C$ and $N_0$ govern the intracellular process, the three others are involved in the inter-cellular approach. Another parameter (not numerical) can be added to the list: the type of intracellular amplification (Dirac or Poisson distributed) as the two types slightly differ in their construction. Extensive analysis of the impact of each distribution on the probability of extinction has been conducted in \nameref {S1_Text}.\relax }{table.caption.8}{}}
\citation{Sobol2001,Saltelli2007}
\citation{lhsR}
\citation{R4.0.3}
\citation{multisensipckg}
\citation{Saltelli2010}
\citation{Athreya1972}
\citation{Averette1970}
\@writefile{lof}{\contentsline {figure}{\numberline {1}{\ignorespaces \textbf  {Difference in the cumulative probability of extinction for two sets of parameters that only differ by one value.} On each panel, the title indicates which parameter varies between the two sets. In each of this panel, we subtract the probability of extinction for the lowest of the two varying parameters to the probability of extinction of the highest of the two. We find consistent results as theory prediction: the probability of extinction decreases with $\lambda , p, s, N_0$ and increase with $r$. The viral capacity in cell ($C$), has little to no effect on the probability of infection. Line colors show the median (in red) and the first and third quartiles (in blue and green). \relax }}{7}{figure.caption.11}\protected@file@percent }
\newlabel{fig:variation_1D}{{1}{7}{\textbf {Difference in the cumulative probability of extinction for two sets of parameters that only differ by one value.} On each panel, the title indicates which parameter varies between the two sets. In each of this panel, we subtract the probability of extinction for the lowest of the two varying parameters to the probability of extinction of the highest of the two. We find consistent results as theory prediction: the probability of extinction decreases with $\lambda , p, s, N_0$ and increase with $r$. The viral capacity in cell ($C$), has little to no effect on the probability of infection. Line colors show the median (in red) and the first and third quartiles (in blue and green). \relax }{figure.caption.11}{}}
\@writefile{lof}{\contentsline {figure}{\numberline {2}{\ignorespaces \textbf  {Effect of episome replication ($\lambda $) and asymmetry in episome partitioning ($p$) on the cumulative probability of extinction ($p_{\text  {ext}}$).} We here assume a Poisson scenario. $p_{\text  {ext}}$ decreases with both $\lambda $ and $p$, and reaches a threshold $p_{\text  {ext}}=1-p$ for a given $p$ when $\lambda $ increases. This is consistent with the fact that if $\lambda $ is sufficiently high, the main source of extinction is the first cell division of a stem cell containing 1 episome. \relax }}{7}{figure.caption.13}\protected@file@percent }
\newlabel{fig:pext_poiss_post}{{2}{7}{\textbf {Effect of episome replication ($\lambda $) and asymmetry in episome partitioning ($p$) on the cumulative probability of extinction ($p_{\text {ext}}$).} We here assume a Poisson scenario. $p_{\text {ext}}$ decreases with both $\lambda $ and $p$, and reaches a threshold $p_{\text {ext}}=1-p$ for a given $p$ when $\lambda $ increases. This is consistent with the fact that if $\lambda $ is sufficiently high, the main source of extinction is the first cell division of a stem cell containing 1 episome. \relax }{figure.caption.13}{}}
\@writefile{lof}{\contentsline {figure}{\numberline {3}{\ignorespaces \textbf  {Variance-based sensitivity analysis for the cumulative probability of extinction ($p_\text  {ext}$).} The normalized stacked first-order sensitivity indices ($\text  {Var}_i/\text  {Var}_{p_\text  {ext}}$, with $\text  {Var}_{p_\text  {ext}}$ the total variance of $p_\text  {ext}$) are displayed for all time steps and all parameters. The intracellular aspect dominates early in the infection. The importance of inter-cellular aspect increases over time, mostly through the probability of symmetric divisions in two differentiated cells. Intracellular viral capacity $C$ and type of reproduction (e.g. Dirac or Poisson distributed) are barely visible due to their small effect on the variability of the outputs.\relax }}{7}{figure.caption.14}\protected@file@percent }
\newlabel{fig:Sobol_norm}{{3}{7}{\textbf {Variance-based sensitivity analysis for the cumulative probability of extinction ($p_\text {ext}$).} The normalized stacked first-order sensitivity indices ($\text {Var}_i/\text {Var}_{p_\text {ext}}$, with $\text {Var}_{p_\text {ext}}$ the total variance of $p_\text {ext}$) are displayed for all time steps and all parameters. The intracellular aspect dominates early in the infection. The importance of inter-cellular aspect increases over time, mostly through the probability of symmetric divisions in two differentiated cells. Intracellular viral capacity $C$ and type of reproduction (e.g. Dirac or Poisson distributed) are barely visible due to their small effect on the variability of the outputs.\relax }{figure.caption.14}{}}
\citation{Doupe2012,Roshan2016}
\citation{Ryser2015}
\citation{Ryser2015}
\citation{Doupe2012,Roshan2016}
\citation{Roshan2016}
\citation{Doorbar2012}
\citation{Ryser2015}
\citation{Stanley2008,Doorbar2012}
\citation{Egawa2012}
\@writefile{lof}{\contentsline {figure}{\numberline {4}{\ignorespaces \textbf  {Estimation of the cumulative probabilities of extinction and their quartiles for the two extreme scenarios.} In red are displayed the estimations when the $N_0\times \Gamma _0$ initial viral copies are allocated in $\nu $ cells, each containing $\omega $ episomes whereas in blue, the episomes are distributed in $\omega $ cells, each containing $\nu $ copies ($\nu >\omega $). The three quartiles are lower for the first scenario, thus indicating a lower risk of extinction when the copies are split in the maximum number of cells possible.\relax }}{9}{figure.caption.17}\protected@file@percent }
\newlabel{fig:comp_pext_nu}{{4}{9}{\textbf {Estimation of the cumulative probabilities of extinction and their quartiles for the two extreme scenarios.} In red are displayed the estimations when the $N_0\times \Gamma _0$ initial viral copies are allocated in $\nu $ cells, each containing $\omega $ episomes whereas in blue, the episomes are distributed in $\omega $ cells, each containing $\nu $ copies ($\nu >\omega $). The three quartiles are lower for the first scenario, thus indicating a lower risk of extinction when the copies are split in the maximum number of cells possible.\relax }{figure.caption.17}{}}
\citation{Bravo2010}
\citation{Mistry2008,Egawa2015,Doorbar2015}
\citation{Gillison2000,Crow2012,Pytynia2014,Martel2017}
\citation{Egawa2017}
\citation{Schiffman2005,Bravo2015}
\citation{Tomaic2016,Mirabello2017}
\citation{Doorbar2013}
\citation{Egawa2012}
\citation{Egawa2012}
\citation{Ryser2015}
\citation{Roshan2016}
\citation{Ledwaba2004,Doorbar2006,Fuchs2008,Schiller2010}
\citation{Averette1970}
\citation{Klein2007}
\citation{Ryser2015}
\citation{Ryser2015}
\newlabel{S1_Fig}{{}{11}{S1 Fig}{section*.20}{}}
\newlabel{S2_Fig}{{}{11}{S2 Fig}{section*.21}{}}
\newlabel{S3_Fig}{{}{11}{S3 Fig}{section*.22}{}}
\newlabel{S4_Fig}{{}{11}{S4 Fig}{section*.23}{}}
\bibcite{Plummer2016}{1}
\bibcite{Martel2017}{2}
\bibcite{Schiffman2013}{3}
\bibcite{Chesson2014}{4}
\newlabel{S5_Fig}{{}{12}{S5 Fig}{section*.24}{}}
\newlabel{S6_Fig}{{}{12}{S6 Fig}{section*.25}{}}
\newlabel{S1_Text}{{}{12}{S1 Text}{section*.26}{}}
\bibcite{Schiffman2011}{5}
\bibcite{Insinga2007}{6}
\bibcite{VanHede2015}{7}
\bibcite{Scott2001}{8}
\bibcite{Carter1995}{9}
\bibcite{Stanley2008}{10}
\bibcite{Farhat2009}{11}
\bibcite{Moody2017}{12}
\bibcite{Doupe2012}{13}
\bibcite{Roshan2016}{14}
\bibcite{Clayton2007}{15}
\bibcite{Doorbar2006}{16}
\bibcite{Ryser2015}{17}
\bibcite{Doorbar2012}{18}
\bibcite{Chiu2018}{19}
\bibcite{Ryser2017}{20}
\bibcite{Murall2014}{21}
\bibcite{Murall2015}{22}
\bibcite{Rautava2012}{23}
\bibcite{Stanley2012}{24}
\bibcite{Averette1970}{25}
\bibcite{Stanley2006}{26}
\bibcite{Stanley2010}{27}
\bibcite{Harris1948}{28}
\bibcite{Athreya1972}{29}
\bibcite{Agresti-Coull1998}{30}
\bibcite{McPhillips2005}{31}
\bibcite{Sobol2001}{32}
\bibcite{Saltelli2007}{33}
\bibcite{lhsR}{34}
\bibcite{R4.0.3}{35}
\bibcite{multisensipckg}{36}
\bibcite{Saltelli2010}{37}
\bibcite{Egawa2012}{38}
\bibcite{Bravo2010}{39}
\bibcite{Mistry2008}{40}
\bibcite{Egawa2015}{41}
\bibcite{Doorbar2015}{42}
\bibcite{Gillison2000}{43}
\bibcite{Crow2012}{44}
\bibcite{Pytynia2014}{45}
\bibcite{Egawa2017}{46}
\bibcite{Schiffman2005}{47}
\bibcite{Bravo2015}{48}
\bibcite{Tomaic2016}{49}
\bibcite{Mirabello2017}{50}
\bibcite{Doorbar2013}{51}
\bibcite{Ledwaba2004}{52}
\bibcite{Fuchs2008}{53}
\bibcite{Schiller2010}{54}
\bibcite{Klein2007}{55}
\newlabel{LastPage}{{}{16}{}{page.16}{}}
\xdef\lastpage@lastpage{16}
\xdef\lastpage@lastpageHy{16}
